# Supplementary material for: Lizard Blastema Organoid Model Recapitulates Regenerated Tail Chondrogenesis
Source: J Dev Biol. 2022 Feb 10;10(1):12. doi: 10.3390/jdb10010012 (PMC8883911; doi:10.3390/jdb10010012)
Supplement: Supplementary file 1 [file jdb-10-00012-s001.zip]

Archive with 1 entries (1 files):
- jdb-1514399-supplementary.pdf
